# Supplementary material for: Tilapia Fish Skin Treatment of Third-Degree Skin Burns in Murine Model
Source: J Funct Biomater. 2023 Oct 11;14(10):512. doi: 10.3390/jfb14100512 (PMC10607444; doi:10.3390/jfb14100512)
Supplement: Supplementary file 1 [file jfb-14-00512-s001.zip]

Archive with 2 entries (2 files):
- supplementary-Figures.pdf
- Video S1_debridement procedure.MOV
